# Supplementary material for: Fine mapping genetic variants affecting birth weight in sheep: a GWAS of 3007 individuals using low-coverage whole genome sequencing
Source: J Anim Sci Biotechnol. 2025 Aug 12;16:115. doi: 10.1186/s40104-025-01251-4 (PMC12341293; doi:10.1186/s40104-025-01251-4)
Supplement: Supplementary file 2 — Additional file 2: Table S1. RNA-seq download data information. Table S2. Evaluation of imputation accuracy by chromosomes. Table S3. Functional annotation of significant GWAS SNPs. Table S4. The distribution of derived allele frequencies for the lead SNP in worldwide sheep populations. [file 40104_2025_1251_MOESM2_ESM.xlsx]

## Sheet: Supplementary Table S1
Table S1 RNA-seq download data information.
Sample	BioProject	LibraryLayout	Platform	Model	Breed	Group	Sex	Predicted age (in decades)	Clean_reads	Mapping_rate
SAMN03342344	PRJNA275351	PAIRED	ILLUMINA	Illumina_HiSeq_2500	Scottish_blackface	Europe	male	0.154	17.8848	0.781
SAMN03342345	PRJNA275351	PAIRED	ILLUMINA	Illumina_HiSeq_2500	Scottish_blackface	Europe	male	0.154	21.0231	0.7578
SAMN03342346	PRJNA275351	PAIRED	ILLUMINA	Illumina_HiSeq_2500	Scottish_blackface	Europe	male	0.154	14.363	0.7955
SAMN03342347	PRJNA275351	PAIRED	ILLUMINA	Illumina_HiSeq_2500	Scottish_blackface	Europe	male	0.154	17.3083	0.7965
SAMN03342348	PRJNA275351	PAIRED	ILLUMINA	Illumina_HiSeq_2500	Scottish_blackface	Europe	male	0.154	34.693	0.8238
SAMN03342349	PRJNA275351	PAIRED	ILLUMINA	Illumina_HiSeq_2500	Scottish_blackface	Europe	male	0.154	22.0911	0.8068
SAMN03342358	PRJNA275351	PAIRED	ILLUMINA	Illumina_HiSeq_2500	Scottish_blackface	Europe	male	0.154	43.9981	0.8029
SAMN03342351	PRJNA275351	PAIRED	ILLUMINA	Illumina_HiSeq_2500	Scottish_blackface	Europe	male	0.154	15.7723	0.7897
SAMN03342352	PRJNA275351	PAIRED	ILLUMINA	Illumina_HiSeq_2500	Scottish_blackface	Europe	male	0.154	14.9073	0.7886
SAMN03342353	PRJNA275351	PAIRED	ILLUMINA	Illumina_HiSeq_2500	Scottish_blackface	Europe	male	0.154	17.0155	0.7831
SAMN03342354	PRJNA275351	PAIRED	ILLUMINA	Illumina_HiSeq_2500	Scottish_blackface	Europe	male	0.154	19.2631	0.7827
SAMN03342355	PRJNA275351	PAIRED	ILLUMINA	Illumina_HiSeq_2500	Scottish_blackface	Europe	male	0.154	15.2522	0.8028
SAMN03342356	PRJNA275351	PAIRED	ILLUMINA	Illumina_HiSeq_2500	Scottish_blackface	Europe	male	0.154	26.0927	0.7221
SAMN03342357	PRJNA275351	PAIRED	ILLUMINA	Illumina_HiSeq_2500	Scottish_blackface	Europe	male	0.154	23.4356	0.6526
SAMN03342359	PRJNA275351	PAIRED	ILLUMINA	Illumina_HiSeq_2500	Scottish_blackface	Europe	male	0.154	17.5185	0.7875
SAMN03342360	PRJNA275351	PAIRED	ILLUMINA	Illumina_HiSeq_2500	Scottish_blackface	Europe	male	0.154	18.9826	0.7735
SAMN03342361	PRJNA275351	PAIRED	ILLUMINA	Illumina_HiSeq_2500	Scottish_blackface	Europe	male	0.154	18.8771	0.6719
SAMN07257303	PRJNA391103	PAIRED	ILLUMINA	Illumina_HiSeq_2500	Scottish_blackface	Europe	male	0.1	35.8701	0.8122
SAMN07257304	PRJNA391103	PAIRED	ILLUMINA	Illumina_HiSeq_2500	Scottish_blackface	Europe	male	0.1	29.9969	0.7992
SAMN07257306	PRJNA391103	PAIRED	ILLUMINA	Illumina_HiSeq_2500	Scottish_blackface	Europe	male	0.1	29.5787	0.8012
SAMN07257307	PRJNA391103	PAIRED	ILLUMINA	Illumina_HiSeq_2500	Scottish_blackface	Europe	male	0.1	31.6719	0.8096
SAMN07257309	PRJNA391103	PAIRED	ILLUMINA	Illumina_HiSeq_2500	Scottish_blackface	Europe	male	0.1	26.6724	0.8181
SAMN07257311	PRJNA391103	PAIRED	ILLUMINA	Illumina_HiSeq_2500	Scottish_blackface	Europe	male	0.1	30.8598	0.8015
SAMN07257312	PRJNA391103	PAIRED	ILLUMINA	Illumina_HiSeq_2500	Scottish_blackface	Europe	male	0.1	35.8437	0.8129
SAMN07257314	PRJNA391103	PAIRED	ILLUMINA	Illumina_HiSeq_2500	Scottish_blackface	Europe	male	0.1	22.6779	0.807
SAMN07257315	PRJNA391103	PAIRED	ILLUMINA	Illumina_HiSeq_2500	Scottish_blackface	Europe	male	0.1	30.9335	0.8133
SAMN07257319	PRJNA391103	PAIRED	ILLUMINA	Illumina_HiSeq_2500	Scottish_blackface	Europe	male	0.1	39.0793	0.8178
SAMN07257320	PRJNA391103	PAIRED	ILLUMINA	Illumina_HiSeq_2500	Scottish_blackface	Europe	male	0.1	32.1758	0.7758
SAMN07257321	PRJNA391103	PAIRED	ILLUMINA	Illumina_HiSeq_2500	Scottish_blackface	Europe	male	0.1	37.7708	0.8146
SAMN07257322	PRJNA391103	PAIRED	ILLUMINA	Illumina_HiSeq_2500	Scottish_blackface	Europe	male	0.1	50.4828	0.816
SAMN07257323	PRJNA391103	PAIRED	ILLUMINA	Illumina_HiSeq_2500	Scottish_blackface	Europe	male	0.1	23.994	0.8188
SAMN07257324	PRJNA391103	PAIRED	ILLUMINA	Illumina_HiSeq_2500	Scottish_blackface	Europe	male	0.1	39.9534	0.8012
SAMN07257329	PRJNA391103	PAIRED	ILLUMINA	Illumina_HiSeq_2500	Scottish_blackface	Europe	male	0.1	28.4831	0.8022
SAMN07257330	PRJNA391103	PAIRED	ILLUMINA	Illumina_HiSeq_2500	Scottish_blackface	Europe	male	0.1	30.1607	0.8172
SAMN07257331	PRJNA391103	PAIRED	ILLUMINA	Illumina_HiSeq_2500	Scottish_blackface	Europe	male	0.1	33.7658	0.7906
SAMN07257333	PRJNA391103	PAIRED	ILLUMINA	Illumina_HiSeq_2500	Scottish_blackface	Europe	male	0.1	45.539	0.8061
SAMN07257335	PRJNA391103	PAIRED	ILLUMINA	Illumina_HiSeq_2500	Scottish_blackface	Europe	male	0.1	30.458	0.811
SAMN07257336	PRJNA391103	PAIRED	ILLUMINA	Illumina_HiSeq_2500	Scottish_blackface	Europe	male	0.1	30.1861	0.8058
SAMN07257338	PRJNA391103	PAIRED	ILLUMINA	Illumina_HiSeq_2500	Scottish_blackface	Europe	male	0.1	49.7768	0.8013
SAMN07257339	PRJNA391103	PAIRED	ILLUMINA	Illumina_HiSeq_2500	Scottish_blackface	Europe	male	0.1	34.4736	0.8032
SAMN07257340	PRJNA391103	PAIRED	ILLUMINA	Illumina_HiSeq_2500	Scottish_blackface	Europe	male	0.1	33.7152	0.7832
SAMN07257344	PRJNA391103	PAIRED	ILLUMINA	Illumina_HiSeq_2500	Scottish_blackface	Europe	male	0.1	42.4196	0.8044
SAMN07257345	PRJNA391103	PAIRED	ILLUMINA	Illumina_HiSeq_2500	Scottish_blackface	Europe	male	0.1	27.8523	0.7968
SAMN07257346	PRJNA391103	PAIRED	ILLUMINA	Illumina_HiSeq_2500	Scottish_blackface	Europe	male	0.1	41.6708	0.7921
SAMN07257347	PRJNA391103	PAIRED	ILLUMINA	Illumina_HiSeq_2500	Scottish_blackface	Europe	male	0.1	38.9917	0.7987
SAMN07257348	PRJNA391103	PAIRED	ILLUMINA	Illumina_HiSeq_2500	Scottish_blackface	Europe	male	0.1	33.7393	0.8086
SAMN07257349	PRJNA391103	PAIRED	ILLUMINA	Illumina_HiSeq_2500	Scottish_blackface	Europe	male	0.1	45.9908	0.8273
SAMN07257354	PRJNA391103	PAIRED	ILLUMINA	Illumina_HiSeq_2500	Scottish_blackface	Europe	male	0.1	40.6187	0.8203
SAMN07257355	PRJNA391103	PAIRED	ILLUMINA	Illumina_HiSeq_2500	Scottish_blackface	Europe	male	0.1	32.6212	0.811
SAMN07257356	PRJNA391103	PAIRED	ILLUMINA	Illumina_HiSeq_2500	Scottish_blackface	Europe	male	0.1	40.8394	0.7825
SAMN07257357	PRJNA391103	PAIRED	ILLUMINA	Illumina_HiSeq_2500	Scottish_blackface	Europe	male	0.1	56.233	0.8096
SAMN07257358	PRJNA391103	PAIRED	ILLUMINA	Illumina_HiSeq_2500	Scottish_blackface	Europe	male	0.1	35.3519	0.7778
SAMN07257361	PRJNA391103	PAIRED	ILLUMINA	Illumina_HiSeq_2500	Scottish_blackface	Europe	male	0.1	37.662	0.7951
SAMN07257362	PRJNA391103	PAIRED	ILLUMINA	Illumina_HiSeq_2500	Scottish_blackface	Europe	male	0.1	41.343	0.8101
SAMN07257364	PRJNA391103	PAIRED	ILLUMINA	Illumina_HiSeq_2500	Scottish_blackface	Europe	male	0.1	49.8203	0.7871
SAMN07257365	PRJNA391103	PAIRED	ILLUMINA	Illumina_HiSeq_2500	Scottish_blackface	Europe	male	0.1	33.6792	0.7975
SAMN07257368	PRJNA391103	PAIRED	ILLUMINA	Illumina_HiSeq_2500	Scottish_blackface	Europe	male	0.1	47.2562	0.8187
SAMN07257370	PRJNA391103	PAIRED	ILLUMINA	Illumina_HiSeq_2500	Scottish_blackface	Europe	male	0.1	40.2504	0.7949
SAMN07257371	PRJNA391103	PAIRED	ILLUMINA	Illumina_HiSeq_2500	Scottish_blackface	Europe	male	0.1	38.5652	0.8028
SAMN07357693	PRJNA391103	PAIRED	ILLUMINA	Illumina_HiSeq_2000	Scottish_blackface	Europe	female	0.1	10.49	0.8755
SAMN07357694	PRJNA391103	PAIRED	ILLUMINA	Illumina_HiSeq_2000	Scottish_blackface	Europe	male	0.1	11.5272	0.896
SAMN07357697	PRJNA391103	PAIRED	ILLUMINA	Illumina_HiSeq_2000	Scottish_blackface	Europe	male	0.1	10.2249	0.8865
SAMN07357698	PRJNA391103	PAIRED	ILLUMINA	Illumina_HiSeq_2000	Scottish_blackface	Europe	male	0.1	14.3376	0.885
SAMN07357699	PRJNA391103	PAIRED	ILLUMINA	Illumina_HiSeq_2000	Scottish_blackface	Europe	male	0.1	10.7703	0.882
SAMN07357700	PRJNA391103	PAIRED	ILLUMINA	Illumina_HiSeq_2000	Scottish_blackface	Europe	male	0.1	10.2577	0.8863
SAMN13945029	PRJNA391103	PAIRED	ILLUMINA	Illumina_HiSeq_2500	Scottish_blackface	Europe	male	0.1	36.2278	0.9219
SAMN13945030	PRJNA391103	PAIRED	ILLUMINA	Illumina_HiSeq_2500	Scottish_blackface	Europe	male	0.1	23.3301	0.935
SAMN13945031	PRJNA391103	PAIRED	ILLUMINA	Illumina_HiSeq_2500	Scottish_blackface	Europe	male	0.1	36.6362	0.9327
SAMN13945032	PRJNA391103	PAIRED	ILLUMINA	Illumina_HiSeq_2500	Scottish_blackface	Europe	male	0.1	33.4892	0.9432
SAMN13945033	PRJNA391103	PAIRED	ILLUMINA	Illumina_HiSeq_2500	Scottish_blackface	Europe	male	0.1	38.4424	0.9452
SAMN13945034	PRJNA391103	PAIRED	ILLUMINA	Illumina_HiSeq_2500	Scottish_blackface	Europe	male	0.1	29.6747	0.933
SAMN13945039	PRJNA391103	PAIRED	ILLUMINA	Illumina_HiSeq_2500	Scottish_blackface	Europe	male	0.1	40.6958	0.919
SAMN13945040	PRJNA391103	PAIRED	ILLUMINA	Illumina_HiSeq_2500	Scottish_blackface	Europe	male	0.1	30.5317	0.9343
SAMN13945041	PRJNA391103	PAIRED	ILLUMINA	Illumina_HiSeq_2500	Scottish_blackface	Europe	male	0.1	35.8845	0.9339
SAMN13945042	PRJNA391103	PAIRED	ILLUMINA	Illumina_HiSeq_2500	Scottish_blackface	Europe	male	0.1	31.8855	0.9233
SAMN13945043	PRJNA391103	PAIRED	ILLUMINA	Illumina_HiSeq_2500	Scottish_blackface	Europe	male	0.1	33.4701	0.9357
SAMN13945045	PRJNA391103	PAIRED	ILLUMINA	Illumina_HiSeq_2500	Scottish_blackface	Europe	male	0.1	26.7846	0.9348
SAMN13945048	PRJNA391103	PAIRED	ILLUMINA	Illumina_HiSeq_2500	Scottish_blackface	Europe	male	0.1	32.3914	0.9212
SAMN13945049	PRJNA391103	PAIRED	ILLUMINA	Illumina_HiSeq_2500	Scottish_blackface	Europe	male	0.1	40.1704	0.9334
SAMN13945050	PRJNA391103	PAIRED	ILLUMINA	Illumina_HiSeq_2500	Scottish_blackface	Europe	male	0.1	27.7654	0.935
SAMN13945052	PRJNA391103	PAIRED	ILLUMINA	Illumina_HiSeq_2500	Scottish_blackface	Europe	male	0.1	33.3447	0.9217
SAMN13945053	PRJNA391103	PAIRED	ILLUMINA	Illumina_HiSeq_2500	Scottish_blackface	Europe	male	0.1	25.033	0.9462
SAMN13945056	PRJNA391103	PAIRED	ILLUMINA	Illumina_HiSeq_2500	Scottish_blackface	Europe	male	0.1	40.8267	0.9302
SAMN16910064	PRJNA680667	PAIRED	ILLUMINA	Illumina_HiSeq_2500	Sunite	Central_and_East_Asia	female	0.3	51.2332	0.9583
SAMN16910058	PRJNA680667	SINGLE	ILLUMINA	Illumina_HiSeq_2500	Sunite	Central_and_East_Asia	female	0.35	109.757	0.958
SAMN16910059	PRJNA680667	PAIRED	ILLUMINA	Illumina_HiSeq_2500	Sunite	Central_and_East_Asia	female	0.35	56.7631	0.9608
SAMN16910060	PRJNA680667	PAIRED	ILLUMINA	Illumina_HiSeq_2500	Sunite	Central_and_East_Asia	female	0.35	51.1391	0.966
SAMN16910061	PRJNA680667	PAIRED	ILLUMINA	Illumina_HiSeq_2500	Sunite	Central_and_East_Asia	female	0.35	58.7277	0.9629
SAMN16910054	PRJNA680667	PAIRED	ILLUMINA	Illumina_HiSeq_2500	Sunite	Central_and_East_Asia	female	0.4	60.0996	0.9609
SAMN16910055	PRJNA680667	PAIRED	ILLUMINA	Illumina_HiSeq_2500	Sunite	Central_and_East_Asia	female	0.4	59.7213	0.9538
SAMN16910056	PRJNA680667	PAIRED	ILLUMINA	Illumina_HiSeq_2500	Sunite	Central_and_East_Asia	female	0.4	63.2676	0.9646
SAMN16910057	PRJNA680667	PAIRED	ILLUMINA	Illumina_HiSeq_2500	Sunite	Central_and_East_Asia	female	0.4	57.4907	0.9572
SAMN16910062	PRJNA680667	PAIRED	ILLUMINA	Illumina_HiSeq_2500	Sunite	Central_and_East_Asia	female	0.4	56.0831	0.965
SAMN16910063	PRJNA680667	PAIRED	ILLUMINA	Illumina_HiSeq_2500	Sunite	Central_and_East_Asia	female	0.4	52.8253	0.9635
SAMN16910065	PRJNA680667	PAIRED	ILLUMINA	Illumina_HiSeq_2500	Sunite	Central_and_East_Asia	female	0.4	58.9408	0.9611
SAMN24217183	PRJNA790501	PAIRED	ILLUMINA	Illumina_HiSeq_2000	Rasa_Aragonesa	Europe	female	0.4	40.5151	0.8003
SAMN24217184	PRJNA790501	PAIRED	ILLUMINA	Illumina_HiSeq_2000	Rasa_Aragonesa	Europe	female	0.4	44.67	0.8187
SAMN24217185	PRJNA790501	PAIRED	ILLUMINA	Illumina_HiSeq_2000	Rasa_Aragonesa	Europe	female	0.4	43.6407	0.7757
SAMN24217186	PRJNA790501	PAIRED	ILLUMINA	Illumina_HiSeq_2000	Rasa_Aragonesa	Europe	female	0.4	44.5713	0.7819
SAMN24217187	PRJNA790501	PAIRED	ILLUMINA	Illumina_HiSeq_2000	Rasa_Aragonesa	Europe	female	0.4	51.2473	0.7151
SAMN24217188	PRJNA790501	PAIRED	ILLUMINA	Illumina_HiSeq_2000	Rasa_Aragonesa	Europe	female	0.4	45.803	0.7466
SAMN24217189	PRJNA790501	PAIRED	ILLUMINA	Illumina_HiSeq_2000	Rasa_Aragonesa	Europe	female	0.4	27.0264	0.7251
SAMN24217190	PRJNA790501	PAIRED	ILLUMINA	Illumina_HiSeq_2000	Rasa_Aragonesa	Europe	female	0.4	42.3289	0.7828
SAMN24217191	PRJNA790501	PAIRED	ILLUMINA	Illumina_HiSeq_2000	Rasa_Aragonesa	Europe	female	0.4	39.7165	0.8138
SAMN24217192	PRJNA790501	PAIRED	ILLUMINA	Illumina_HiSeq_2000	Rasa_Aragonesa	Europe	female	0.4	32.9344	0.8651
SAMN24217193	PRJNA790501	PAIRED	ILLUMINA	Illumina_HiSeq_2000	Rasa_Aragonesa	Europe	female	0.4	31.9908	0.8094
SAMN24217194	PRJNA790501	PAIRED	ILLUMINA	Illumina_HiSeq_2000	Rasa_Aragonesa	Europe	female	0.4	34.674	0.7984
SAMN24217195	PRJNA790501	PAIRED	ILLUMINA	Illumina_HiSeq_2000	Rasa_Aragonesa	Europe	female	0.4	40.9039	0.7952
SAMN24217196	PRJNA790501	PAIRED	ILLUMINA	Illumina_HiSeq_2000	Rasa_Aragonesa	Europe	female	0.4	29.7065	0.7871
SAMN24217197	PRJNA790501	PAIRED	ILLUMINA	Illumina_HiSeq_2000	Rasa_Aragonesa	Europe	female	0.4	35.5352	0.8058
SAMN24217198	PRJNA790501	PAIRED	ILLUMINA	Illumina_HiSeq_2000	Rasa_Aragonesa	Europe	female	0.4	32.6742	0.7939
SAMN24217199	PRJNA790501	PAIRED	ILLUMINA	Illumina_HiSeq_2000	Rasa_Aragonesa	Europe	female	0.4	39.4685	0.8116
SAMN24217200	PRJNA790501	PAIRED	ILLUMINA	Illumina_HiSeq_2000	Rasa_Aragonesa	Europe	female	0.4	28.034	0.8099
SAMN24217201	PRJNA790501	PAIRED	ILLUMINA	Illumina_HiSeq_2000	Rasa_Aragonesa	Europe	female	0.4	30.4046	0.7633
SAMN24217202	PRJNA790501	PAIRED	ILLUMINA	Illumina_HiSeq_2000	Rasa_Aragonesa	Europe	female	0.4	42.0212	0.8185
SAMN24217203	PRJNA790501	PAIRED	ILLUMINA	Illumina_HiSeq_2000	Rasa_Aragonesa	Europe	female	0.4	35.4344	0.8404

## Sheet: Supplementary Table S2
Table S2 Concordance and correlation of chromosome-level and whole-genome imputation across 20 samples
Chr	Concordance	Correlation
1	0.978144	0.947808
2	0.978015	0.947221
3	0.978674	0.949135
4	0.978077	0.947573
5	0.976542	0.944274
6	0.976887	0.94504
7	0.975993	0.943335
8	0.978991	0.949283
9	0.978015	0.948166
10	0.975014	0.940475
11	0.974109	0.937726
12	0.97601	0.942439
13	0.978752	0.947692
14	0.977266	0.944293
15	0.974945	0.941351
16	0.974294	0.932306
17	0.977395	0.945852
18	0.975261	0.941027
19	0.979164	0.948414
20	0.969879	0.930066
21	0.975021	0.940451
22	0.975817	0.942138
23	0.978301	0.947415
24	0.978265	0.947275
25	0.974867	0.94003
26	0.977238	0.944214
X	0.982817	0.95924
Genome	0.977201	0.945283

## Sheet: Supplementary Table S3
Table S3 Functional annotation of significant GWAS loci.
CHR	SNP	BP	P	Ref	Alt	Func.refGene	Gene.refGene	GeneDetail.refGene	ExonicFunc.refGene
9	9:35920172	35920172	2.18939e-14	A	G	intronic	gene-XKR4	.	.
9	9:35921133	35921133	3.46998e-14	G	T	intronic	gene-XKR4	.	.
9	9:35921474	35921474	3.46998e-14	T	C	intronic	gene-XKR4	.	.
9	9:35922446	35922446	8.88486e-14	G	A	intronic	gene-XKR4	.	.
9	9:35934689	35934689	1.02741e-12	C	T	intronic	gene-XKR4	.	.
9	9:36017682	36017682	1.08038e-12	G	A	intergenic	gene-XKR4,gene-TMEM68	dist=63258;dist=8732	.
9	9:35934338	35934338	1.1139e-12	G	A	intronic	gene-XKR4	.	.
9	9:35937404	35937404	4.53086e-12	T	C	intronic	gene-XKR4	.	.
9	9:35578132	35578132	3.16045e-11	G	A	intergenic	gene-TRNAW-CCA-127,gene-XKR4	dist=10634;dist=54073	.
9	9:35998307	35998307	3.62125e-11	G	A	intergenic	gene-XKR4,gene-TMEM68	dist=43883;dist=28107	.
9	9:36290228	36290228	4.98811e-11	C	T	upstream	gene-MOS	.	.
9	9:36284576	36284576	6.08918e-11	G	A	intergenic	gene-LOC114116499,gene-MOS	dist=1729;dist=3742	.
9	9:36276515	36276515	7.05024e-11	T	C	intergenic	gene-RPS20,gene-LOC114116499	dist=8197;dist=6168	.
9	9:35551878	35551878	1.38211e-10	T	C	intergenic	gene-LOC114116503,gene-TRNAW-CCA-127	dist=32347;dist=15549	.
9	9:35548018	35548018	2.28315e-10	G	A	intergenic	gene-LOC114116503,gene-TRNAW-CCA-127	dist=28487;dist=19409	.
9	9:38942133	38942133	3.14124e-10	G	A	intronic	gene-CA8	.	.
6	6:33707226	33707226	4.02049e-10	A	C	intronic	gene-CCSER1	.	.
9	9:35753588	35753588	4.36511e-10	G	A	intronic	gene-XKR4	.	.
9	9:35541561	35541561	4.39085e-10	G	A	intergenic	gene-LOC114116503,gene-TRNAW-CCA-127	dist=22030;dist=25866	.
9	9:35176603	35176603	5.01546e-10	C	T	intergenic	gene-MRPL15,gene-LOC121820308	dist=168577;dist=18303	.
9	9:35759496	35759496	5.12845e-10	A	G	intronic	gene-XKR4	.	.
9	9:36279165	36279165	5.31556e-10	G	T	intergenic	gene-RPS20,gene-LOC114116499	dist=10847;dist=3518	.
9	9:35185185	35185185	7.44995e-10	C	T	intergenic	gene-MRPL15,gene-LOC121820308	dist=177159;dist=9721	.
9	9:35763560	35763560	7.46956e-10	T	C	intronic	gene-XKR4	.	.
9	9:35550415	35550415	7.75516e-10	T	C	intergenic	gene-LOC114116503,gene-TRNAW-CCA-127	dist=30884;dist=17012	.
9	9:38942049	38942049	1.02745e-09	G	A	intronic	gene-CA8	.	.
6	6:30044774	30044774	1.04024e-09	G	A	intronic	gene-BMPR1B	.	.
9	9:35773151	35773151	1.10794e-09	C	T	intronic	gene-XKR4	.	.
9	9:35773152	35773152	1.10794e-09	G	A	intronic	gene-XKR4	.	.
6	6:30044749	30044749	1.20008e-09	C	A	intronic	gene-BMPR1B	.	.
9	9:36181058	36181058	1.21375e-09	C	T	intronic	gene-LYN	.	.
9	9:35184817	35184817	1.29701e-09	A	G	intergenic	gene-MRPL15,gene-LOC121820308	dist=176791;dist=10089	.
9	9:35763879	35763879	1.35665e-09	G	A	intronic	gene-XKR4	.	.
6	6:30044738	30044738	1.38899e-09	G	T	intronic	gene-BMPR1B	.	.
9	9:35184996	35184996	1.49874e-09	A	G	intergenic	gene-MRPL15,gene-LOC121820308	dist=176970;dist=9910	.
9	9:38941558	38941558	1.70961e-09	A	C	intronic	gene-CA8	.	.
9	9:35766677	35766677	1.7708e-09	C	T	intronic	gene-XKR4	.	.
6	6:30029458	30029458	1.79514e-09	C	T	intergenic	gene-LOC121819816,gene-BMPR1B	dist=7918;dist=1206	.
6	6:33760155	33760155	1.80339e-09	C	T	intronic	gene-CCSER1	.	.
6	6:30014188	30014188	1.82659e-09	C	T	intronic	gene-UNC5C	.	.
6	6:30014191	30014191	1.82659e-09	G	T	intronic	gene-UNC5C	.	.
6	6:30014279	30014279	1.82659e-09	G	A	intronic	gene-UNC5C	.	.
6	6:30014341	30014341	1.82659e-09	C	T	intronic	gene-UNC5C	.	.
9	9:38941804	38941804	2.0562e-09	G	A	intronic	gene-CA8	.	.
9	9:35772862	35772862	2.11154e-09	T	C	intronic	gene-XKR4	.	.
9	9:38941616	38941616	2.14943e-09	A	C	intronic	gene-CA8	.	.
9	9:35784295	35784295	2.22623e-09	G	A	intronic	gene-XKR4	.	.
6	6:30163258	30163258	2.33116e-09	T	G	intronic	gene-BMPR1B	.	.
6	6:33705245	33705245	2.74767e-09	G	A	intronic	gene-CCSER1	.	.
9	9:35784515	35784515	2.76599e-09	T	C	intronic	gene-XKR4	.	.
9	9:36242189	36242189	3.06346e-09	G	A	intergenic	gene-LYN,gene-RPS20	dist=5747;dist=24648	.
9	9:35983079	35983079	3.07931e-09	A	G	intergenic	gene-XKR4,gene-TMEM68	dist=28655;dist=43335	.
9	9:35537185	35537185	3.09788e-09	T	C	intergenic	gene-LOC114116503,gene-TRNAW-CCA-127	dist=17654;dist=30242	.
9	9:35537201	35537201	3.09788e-09	T	A	intergenic	gene-LOC114116503,gene-TRNAW-CCA-127	dist=17670;dist=30226	.
6	6:30020513	30020513	3.14685e-09	G	A	ncRNA_intronic	gene-LOC121819816	.	.
9	9:35727188	35727188	3.17812e-09	A	C	intronic	gene-XKR4	.	.
9	9:35782387	35782387	3.26201e-09	G	A	intronic	gene-XKR4	.	.
6	6:30050621	30050621	3.30705e-09	T	C	exonic	gene-BMPR1B	.	nonsynonymous SNV
9	9:35783183	35783183	3.35272e-09	C	T	intronic	gene-XKR4	.	.
9	9:35783135	35783135	3.40406e-09	A	G	intronic	gene-XKR4	.	.
9	9:35541090	35541090	3.54199e-09	C	A	intergenic	gene-LOC114116503,gene-TRNAW-CCA-127	dist=21559;dist=26337	.
9	9:35782611	35782611	3.56631e-09	C	T	intronic	gene-XKR4	.	.
9	9:38941532	38941532	3.6434e-09	A	G	intronic	gene-CA8	.	.
9	9:38941534	38941534	3.6434e-09	A	G	intronic	gene-CA8	.	.
9	9:35782882	35782882	3.89742e-09	A	G	intronic	gene-XKR4	.	.
9	9:35780149	35780149	4.13378e-09	T	A	intronic	gene-XKR4	.	.
9	9:35783277	35783277	4.17414e-09	C	T	intronic	gene-XKR4	.	.
9	9:38942497	38942497	4.59811e-09	G	A	intronic	gene-CA8	.	.
9	9:35761884	35761884	4.6752e-09	A	C	intronic	gene-XKR4	.	.
9	9:35750445	35750445	4.78991e-09	T	C	intronic	gene-XKR4	.	.
6	6:30024607	30024607	4.9061e-09	A	C	intergenic	gene-LOC121819816,gene-BMPR1B	dist=3067;dist=6057	.
6	6:30025886	30025886	4.9061e-09	T	A	intergenic	gene-LOC121819816,gene-BMPR1B	dist=4346;dist=4778	.
6	6:33740445	33740445	4.91512e-09	T	C	intronic	gene-CCSER1	.	.
6	6:33701436	33701436	4.91586e-09	G	A	intronic	gene-CCSER1	.	.
6	6:30030903	30030903	5.12057e-09	T	C	UTR3	gene-BMPR1B	rna-XM_027970721.2:c.*1354A>G,rna-XM_027970725.2:c.*1354A>G,rna-XM_042251059.1:c.*1354A>G,rna-XM_027970724.2:c.*1354A>G,rna-XM_027970726.2:c.*1354A>G,rna-XM_042251061.1:c.*1354A>G,rna-XM_042251060.1:c.*1354A>G,rna-XM_042251062.1:c.*1354A>G,rna-XM_027970722.2:c.*1354A>G,rna-XM_042251058.1:c.*1354A>G,rna-NM_001009431.1:c.*1354A>G	.
6	6:35946186	35946186	5.15052e-09	G	C	intergenic	gene-SNCA,gene-LOC121819880	dist=250374;dist=19702	.
9	9:35537620	35537620	5.23696e-09	T	G	intergenic	gene-LOC114116503,gene-TRNAW-CCA-127	dist=18089;dist=29807	.
9	9:34974296	34974296	5.44605e-09	A	C	intergenic	gene-TCEA1,gene-LYPLA1	dist=3150;dist=3527	.
6	6:30026109	30026109	5.45605e-09	C	A	intergenic	gene-LOC121819816,gene-BMPR1B	dist=4569;dist=4555	.
6	6:30026228	30026228	5.45605e-09	A	G	intergenic	gene-LOC121819816,gene-BMPR1B	dist=4688;dist=4436	.
6	6:30014573	30014573	5.45897e-09	G	T	intronic	gene-UNC5C	.	.
9	9:35787799	35787799	5.49969e-09	A	G	intronic	gene-XKR4	.	.
6	6:33702284	33702284	5.92358e-09	G	T	intronic	gene-CCSER1	.	.
9	9:38940927	38940927	6.21789e-09	G	A	intronic	gene-CA8	.	.
9	9:35780218	35780218	6.39829e-09	A	G	intronic	gene-XKR4	.	.
9	9:38939588	38939588	6.43776e-09	G	A	intronic	gene-CA8	.	.
6	6:30027418	30027418	6.60546e-09	T	C	intergenic	gene-LOC121819816,gene-BMPR1B	dist=5878;dist=3246	.
6	6:30013625	30013625	6.86925e-09	A	G	intronic	gene-UNC5C	.	.
9	9:35926394	35926394	7.03119e-09	C	T	intronic	gene-XKR4	.	.
6	6:33774470	33774470	7.22996e-09	T	C	intronic	gene-CCSER1	.	.
6	6:30019006	30019006	7.23134e-09	G	A	UTR3	gene-UNC5C	rna-XM_042251227.1:c.*1434G>A,rna-XM_042251228.1:c.*1434G>A	.
9	9:38939350	38939350	7.51178e-09	A	G	intronic	gene-CA8	.	.
9	9:38941333	38941333	7.71251e-09	A	G	intronic	gene-CA8	.	.
6	6:33754483	33754483	7.7557e-09	A	G	intronic	gene-CCSER1	.	.
6	6:33706529	33706529	8.57416e-09	C	T	intronic	gene-CCSER1	.	.
6	6:30019659	30019659	8.58097e-09	G	T	ncRNA_exonic	gene-LOC121819816	.	.
9	9:35779977	35779977	8.80658e-09	T	C	intronic	gene-XKR4	.	.
6	6:33708308	33708308	9.06347e-09	T	C	intronic	gene-CCSER1	.	.
6	6:33708326	33708326	9.06347e-09	G	A	intronic	gene-CCSER1	.	.
6	6:33740133	33740133	9.07051e-09	C	T	intronic	gene-CCSER1	.	.
6	6:33701060	33701060	9.11075e-09	T	C	intronic	gene-CCSER1	.	.
9	9:38939698	38939698	1.00726e-08	A	G	intronic	gene-CA8	.	.
9	9:35796999	35796999	1.01326e-08	G	T	intronic	gene-XKR4	.	.
9	9:35796526	35796526	1.01349e-08	G	A	intronic	gene-XKR4	.	.
6	6:30014787	30014787	1.05494e-08	C	T	intronic	gene-UNC5C	.	.
6	6:30024064	30024064	1.05624e-08	T	C	intergenic	gene-LOC121819816,gene-BMPR1B	dist=2524;dist=6600	.
6	6:35898407	35898407	1.12254e-08	T	C	intergenic	gene-SNCA,gene-LOC121819880	dist=202595;dist=67481	.
9	9:35789305	35789305	1.12348e-08	A	C	intronic	gene-XKR4	.	.
6	6:35900945	35900945	1.15503e-08	G	A	intergenic	gene-SNCA,gene-LOC121819880	dist=205133;dist=64943	.
6	6:33774101	33774101	1.24102e-08	T	G	intronic	gene-CCSER1	.	.
6	6:33717722	33717722	1.30302e-08	A	C	intronic	gene-CCSER1	.	.
6	6:34345218	34345218	1.30351e-08	T	A	intronic	gene-CCSER1	.	.
6	6:35901710	35901710	1.30524e-08	A	G	intergenic	gene-SNCA,gene-LOC121819880	dist=205898;dist=64178	.
6	6:33720823	33720823	1.3129e-08	A	T	intronic	gene-CCSER1	.	.
6	6:33764478	33764478	1.31867e-08	A	G	intronic	gene-CCSER1	.	.
9	9:35766499	35766499	1.32138e-08	C	T	intronic	gene-XKR4	.	.
9	9:35905777	35905777	1.45341e-08	T	G	intronic	gene-XKR4	.	.
9	9:38940200	38940200	1.49865e-08	C	T	intronic	gene-CA8	.	.
6	6:30181614	30181614	1.58389e-08	G	A	intronic	gene-BMPR1B	.	.
9	9:38939942	38939942	1.62265e-08	C	T	intronic	gene-CA8	.	.
9	9:38939700	38939700	1.67005e-08	C	T	intronic	gene-CA8	.	.
9	9:35778572	35778572	1.68711e-08	T	G	intronic	gene-XKR4	.	.
9	9:38944093	38944093	1.72371e-08	G	A	intronic	gene-CA8	.	.
9	9:34971900	34971900	1.78e-08	T	G	upstream	gene-TCEA1	.	.
6	6:33765486	33765486	1.80939e-08	G	A	intronic	gene-CCSER1	.	.
6	6:37504488	37504488	1.82871e-08	A	T	intergenic	gene-SPP1,gene-MEPE	dist=128002;dist=15001	.
9	9:35797953	35797953	1.96329e-08	G	C	intronic	gene-XKR4	.	.
6	6:33766695	33766695	2.03215e-08	G	A	intronic	gene-CCSER1	.	.
9	9:38939917	38939917	2.11956e-08	T	C	intronic	gene-CA8	.	.
9	9:34974050	34974050	2.17061e-08	G	C	intergenic	gene-TCEA1,gene-LYPLA1	dist=2904;dist=3773	.
9	9:35778752	35778752	2.17956e-08	A	G	intronic	gene-XKR4	.	.
9	9:35749069	35749069	2.19404e-08	C	T	intronic	gene-XKR4	.	.
6	6:33765685	33765685	2.20767e-08	G	A	intronic	gene-CCSER1	.	.
6	6:30081010	30081010	2.35478e-08	T	C	intronic	gene-BMPR1B	.	.
6	6:30081094	30081094	2.35478e-08	A	G	intronic	gene-BMPR1B	.	.
6	6:35911670	35911670	2.36131e-08	T	C	intergenic	gene-SNCA,gene-LOC121819880	dist=215858;dist=54218	.
9	9:35779232	35779232	2.41366e-08	G	A	intronic	gene-XKR4	.	.
6	6:33772535	33772535	2.47701e-08	C	A	intronic	gene-CCSER1	.	.
6	6:30080177	30080177	2.56278e-08	G	A	intronic	gene-BMPR1B	.	.
6	6:30622465	30622465	2.56371e-08	C	T	intronic	gene-PDLIM5	.	.
6	6:35901479	35901479	2.59769e-08	T	C	intergenic	gene-SNCA,gene-LOC121819880	dist=205667;dist=64409	.
9	9:35753399	35753399	2.66073e-08	G	A	intronic	gene-XKR4	.	.
6	6:33765308	33765308	2.79941e-08	G	A	intronic	gene-CCSER1	.	.
6	6:33772492	33772492	2.82482e-08	A	G	intronic	gene-CCSER1	.	.
9	9:34984671	34984671	2.8518e-08	A	T	intronic	gene-LYPLA1	.	.
6	6:30619727	30619727	2.98078e-08	T	G	intronic	gene-PDLIM5	.	.
6	6:33789189	33789189	3.04036e-08	G	A	intronic	gene-CCSER1	.	.
9	9:35910673	35910673	3.06261e-08	C	T	intronic	gene-XKR4	.	.
6	6:33721418	33721418	3.13952e-08	G	A	intronic	gene-CCSER1	.	.
9	9:35779305	35779305	3.18472e-08	A	T	intronic	gene-XKR4	.	.
9	9:35779308	35779308	3.18472e-08	C	T	intronic	gene-XKR4	.	.
9	9:35779315	35779315	3.18472e-08	A	T	intronic	gene-XKR4	.	.
9	9:35779316	35779316	3.18472e-08	C	T	intronic	gene-XKR4	.	.
9	9:35779323	35779323	3.18472e-08	A	G	intronic	gene-XKR4	.	.
9	9:34975186	34975186	3.20312e-08	T	C	intergenic	gene-TCEA1,gene-LYPLA1	dist=4040;dist=2637	.
9	9:34976752	34976752	3.20312e-08	T	C	intergenic	gene-TCEA1,gene-LYPLA1	dist=5606;dist=1071	.
9	9:34982104	34982104	3.23572e-08	T	C	intronic	gene-LYPLA1	.	.
6	6:33716739	33716739	3.32875e-08	C	T	intronic	gene-CCSER1	.	.
6	6:30080216	30080216	3.4083e-08	G	A	intronic	gene-BMPR1B	.	.
6	6:40093908	40093908	3.65424e-08	G	A	intergenic	gene-LOC121819821,gene-SLIT2	dist=671273;dist=303813	.
9	9:34985241	34985241	3.68297e-08	T	C	intronic	gene-LYPLA1	.	.
9	9:35910631	35910631	3.7381e-08	G	A	intronic	gene-XKR4	.	.
9	9:35778620	35778620	3.91846e-08	A	G	intronic	gene-XKR4	.	.
9	9:35778626	35778626	3.91846e-08	A	G	intronic	gene-XKR4	.	.
6	6:34344941	34344941	4.02339e-08	G	A	UTR3	gene-CCSER1	rna-XM_004009704.5:c.*133C>T	.
9	9:34984877	34984877	4.1074e-08	G	C	intronic	gene-LYPLA1	.	.
6	6:33705260	33705260	4.13422e-08	C	T	intronic	gene-CCSER1	.	.
6	6:35900007	35900007	4.23704e-08	C	T	intergenic	gene-SNCA,gene-LOC121819880	dist=204195;dist=65881	.
9	9:37128746	37128746	4.35434e-08	A	G	intergenic	gene-BPNT2,gene-FAM110B	dist=235822;dist=162711	.
6	6:35901917	35901917	4.3681e-08	G	A	intergenic	gene-SNCA,gene-LOC121819880	dist=206105;dist=63971	.
9	9:35911274	35911274	4.46567e-08	C	T	intronic	gene-XKR4	.	.
9	9:35911281	35911281	4.46567e-08	C	G	intronic	gene-XKR4	.	.
6	6:33765337	33765337	4.47636e-08	A	G	intronic	gene-CCSER1	.	.
9	9:37539492	37539492	4.5396e-08	A	T	intergenic	gene-FAM110B,gene-UBXN2B	dist=103767;dist=48473	.
6	6:30614696	30614696	4.56883e-08	G	A	intronic	gene-PDLIM5	.	.
9	9:38940371	38940371	4.60201e-08	C	T	intronic	gene-CA8	.	.
9	9:38940398	38940398	4.60201e-08	C	T	intronic	gene-CA8	.	.
6	6:30622016	30622016	4.62477e-08	T	C	intronic	gene-PDLIM5	.	.
6	6:34340489	34340489	4.66089e-08	T	C	intronic	gene-CCSER1	.	.
6	6:35907624	35907624	4.69226e-08	C	T	intergenic	gene-SNCA,gene-LOC121819880	dist=211812;dist=58264	.
6	6:30079200	30079200	4.73572e-08	G	A	intronic	gene-BMPR1B	.	.

## Sheet: Supplementary Table S4
Table S4 The distribution of derived allele frequencies for the lead SNP in worldwide sheep populations
Regions	Breed	Derived allele frequency	Ancestral allele frequency	Latitude	Longitude	Sample_number
Africa	Dorper	0.38045	0.576923	-31.4793	26.6727	46
Austrilia	DairyMeade	0.0483871	0.951613	-29	132	31
Austrilia	AustriliaUhite	0.159664	0.840336	-24	128	119
Austrilia	Coopworth	0.2625	0.7375	-23	133	40
Africa	Loya	0	1	5.7947	38.2451	10
Africa	Doyogena	0	1	7.611	37.6711	10
Africa	Bonga	0	1	7.27	36.25	11
Africa	Kefis	0	1	9.3044	40.16	13
Africa	Gesses	0	1	10.5032	36.1412	10
Africa	Kido	0	1	10.714	37.191	10
Africa	Menz	0.0454545	0.954546	10.718	39.3939	11
Africa	Adane	0	1	11.1416	39.5	10
Africa	Gafera	0	1	11.3	36.54	10
Africa	Hammari	0.05	0.95	11.78	27.38	10
Africa	Kabashi	0.05	0.95	15.88	32.58	10
Africa	LibyaBRB	0	1	24.5	18.8	12
EastAsia	YunnanSemifinewool	0.113636	0.886364	25.378	104.8	44
SouthernAsia	kacchi	0	1	25.5	68.4	36
SouthernAsia	PakAwassi	0	1	26	68.5	15
WesternAsia	Kabood	0	1	26	60	25
SouthernAsia	koka	0	1	26.5	67.5	17
WesternAsia	Boor	0	1	27	59	15
EastAsia	Yunnan	0	1	27.4	103.8	52
EastAsia	YunnanBlackBone	0	1	27.64	103.2	95
EastAsia	SichuanBuTuoblack	0.02	0.98	27.7	103.1	50
EastAsia	Sichuanliangshansemifinewool	0.139535	0.860465	27.8	102.5	86
EastAsia	Diqing	0	1	27.83	99.7	13
EastAsia	Sichuanliangshanblack	0.0166667	0.983333	28	103.5	30
EastAsia	Chaka	0.05	0.95	28.97	92.11	10
Africa	CameroonLocalbreed	0.0294118	0.970588	28	-1.8	51
EastAsia	Tibetan	0	1	29.97	91.11	160
EastAsia	ValleyTibetan	0	1	29.97	91.11	10
Africa	MoroccoLocalbreed	0.0347222	0.965278	28	-9	72
EastAsia	Hu	0.0426357	0.957364	30	120	129
WesternAsia	Araby	0	1	30	46	20
WesternAsia	Kermani	0	1	30.2839	57.0834	24
EastAsia	PrairieTibetan	0	1	30.54	90.92	10
Africa	Dman	0.0333333	0.966667	31.2209	-4.83158	30
Africa	Sardi	0.0185185	0.981482	31.7945	-5.08493	27
Africa	Timahdite	0.0666667	0.933333	32.6842	-1.73219	15
WesternAsia	Garashy	0	1	33	44	11
WesternAsia	Hamdani	0	1	33	41	23
EastAsia	TibetanOula	0	1	33.5	101.78	29
WesternAsia	IraqAwassi	0	1	34.8021	38.9968	24
WesternAsia	Kharadi	0	1	35.5	43.5	21
EastAsia	SmallTailHan	0	1	35.61	115.93	29
EastAsia	LargetailedHan	0	1	35.63	117.36	12
EastAsia	SishuiFur	0	1	35.63	117.36	11
WesternAsia	IranLocalBreed	0.047619	0.952381	35.6944	51.4215	21
EastAsia	CeleBlack	0	1	36.74	80.92	133
EastAsia	Hetian	0.0119048	0.988095	37.31	80.33	210
EastAsia	Wadi	0	1	37.38	117.98	18
WesternAsia	KangalWhiteKaraman	0	1	38	32	20
EastAsia	Tan	0	1	38.61	106.23	38
EastAsia	Waggir	0	1	38.9297	76.1757	10
EastAsia	Duolang	0.0125	0.9875	38.95	77.62	40
EastAsia	BlackTan	0	1	39	106.5	30
WesternAsia	RedKaraman	0	1	39	38	20
WesternAsia	TurkishAwassi	0	1	39	35.2433	22
WesternAsia	WhiteKaraman	0	1	39	33	13
Europe	MerinoHorned	0.0806452	0.919355	40.5	-2.74922	62
EastAsia	Mongolian	0	1	40.8	111.69	24
EastAsia	Lop	0	1	40.91	86.78	10
Europe	MerinoPolled	0.11	0.89	41	-2.1	50
Europe	Romney	0.0909091	0.909091	42	-4.2	55
EastAsia	Bayinbuluke	0	1	43	84	31
EastAsia	Kazakh	0.0308642	0.969136	43.3	84.19	81
EastAsia	Ujimqin	0	1	45	116	19
Europe	FranceLocalbreed	0.0517241	0.948276	45	7	29
EastAsia	XJKarakul	0	1	46	115	196
Europe	Solognote	0.2	0.8	46.2276	2.21375	10
EastAsia	Bashibai	0.030303	0.969697	46.3	84	33
Europe	Germanmerino	0.0192308	0.980769	47.4	10.9885	26
EastAsia	Altay	0	1	47.7	88.14	41
Europe	AustralianMerino	0.0769231	0.923077	47.9	11.5	13
Europe	ChineseMerino	0.105263	0.894737	47.9	11.5	38
Europe	EastFriesianDairy	0.0535714	0.946429	51	5.6209	56
Europe	Texel	0.155172	0.844828	51	4.8	29
Europe	PolledDorset	0.0697674	0.930233	51.1657	10.4515	43
Europe	BaikalFineFleeced	0.125	0.875	51.21	110.14	20
Europe	Gotland	0	1	51.5	4.89517	10
Europe	Ouessant	0	1	51.6	4.89517	12
Europe	Tuva	0.0277778	0.972222	53.7522	38.6156	18
Europe	BorderLeicester	0.166667	0.833333	55	-3	24
Europe	Suffolk	0.0333333	0.966667	55.3781	-3.43597	15
Europe	SuffolkWhite	0.0833333	0.916667	55.3781	-3.43597	12
Europe	Finn	0	1	62	25	14
